# Supplementary material for: Assessing the effects of a 660 nm diode laser on crustacean eyes
Source: PLoS One. 2025 May 6;20(5):e0317706. doi: 10.1371/journal.pone.0317706 (PMC12054890; doi:10.1371/journal.pone.0317706)
Supplement: S1 Table — Observations of tissue alterations across varying exposure levels and replicates. (XLSX) [file pone.0317706.s001.xlsx]

## Sheet: prawnhist_large(Sheet1)
id	eye.id	exposure	replicate	level	ommatidial alteration	ommatidia loss	basement membrane alteration	basement membrane loss	sampled_squares	squares_with_melanin_clump	haemocyte_count	lesioned_squares	eosinophilic_lesions	pigment_centred_damage_present	optic_nerve_fibre_necrosis_present	artefact_folding	artefact_tearing	artefact_occlusion	artefact_major_loss
20524	205	20	5	24	1	1	1	1	30	3	0	10	0	1	1	0	0	0	0
20523	205	20	5	23	1	1	1	1	70	3	36	41	0	1	1	0	0	0	0
20515	205	20	5	15	1	1	1	1	60	7	35	37	0	1	1	0	0	0	0
20516	205	20	5	16	1	1	1	1	20	0	8	12	0	1	1	0	1	0	0
20514	205	20	5	14	1	1	1	1	70	9	21	55	1	1	1	0	0	0	0
20513	205	20	5	13	1	1	1	1	20	0	0	13	0	1	0	0	0	0	0
20511	205	20	5	11	1	1	1	1	30	1	6	13	0	1	0	0	0	0	0
20512	205	20	5	12	1	1	1	1	80	1	29	54	0	1	1	0	1	0	0
20521	205	20	5	21	1	1	1	1	80	3	20	57	1	1	1	0	0	1	0
20522	205	20	5	22	1	1	1	1	70	6	21	47	0	1	1	0	1	0	0
20510	205	20	5	10	1	1	1	1	30	6	46	19	0	1	0	0	0	0	0
2059	205	20	5	9	1	1	1	1	30	6	39	14	0	1	0	0	0	0	0
20519	205	20	5	19	1	1	1	1	70	10	27	36	0	1	1	0	0	0	0
20520	205	20	5	20	1	1	1	1	80	6	26	51	0	1	1	0	0	0	0
15532	155	15	5	32	1	1	1	1	50	8	8	42	0	1	1	0	1	1	0
15531	155	15	5	31	1	1	1	1	50	7	6	37	0	1	1	0	1	1	0
20517	205	20	5	17	1	1	1	1	30	10	1	22	0	1	1	0	0	0	0
20518	205	20	5	18	1	1	1	1	80	8	23	41	0	1	0	0	0	1	0
2058	205	20	5	8	1	1	1	1	30	1	7	17	1	1	0	0	0	0	0
2057	205	20	5	7	1	1	1	1	20	7	1	18	0	1	0	1	0	0	0
20341	203	20	3	41	1	1	1	1	50	13	5	35	12	1	0	0	0	0	0
20342	203	20	3	42	1	1	1	1	50	10	1	41	18	1	0	0	0	0	0
20339	203	20	3	39	1	1	1	0	60	8	16	35	11	1	1	0	0	0	0
20340	203	20	3	40	1	1	1	1	60	16	12	35	3	1	1	1	0	0	0
20337	203	20	3	37	1	1	1	1	60	6	14	42	2	1	1	0	0	0	0
20338	203	20	3	38	1	1	1	1	50	6	6	39	2	1	1	0	0	1	0
20335	203	20	3	35	1	1	1	1	30	5	8	17	1	1	1	0	1	0	0
20336	203	20	3	36	1	1	1	1	70	10	14	47	0	1	0	0	0	0	0
20334	203	20	3	34	1	1	1	1	50	7	13	32	0	1	0	0	0	0	0
20333	203	20	3	33	1	1	1	1	50	9	25	20	0	1	0	0	0	0	0
20331	203	20	3	31	1	1	1	1	40	12	25	31	0	1	0	0	0	0	0
20332	203	20	3	32	1	1	1	1	30	9	15	20	0	1	0	0	0	0	0
20330	203	20	3	30	1	1	1	1	30	16	9	28	1	1	0	1	0	0	0
20329	203	20	3	29	1	1	1	1	60	16	18	46	0	1	0	0	0	0	0
20327	203	20	3	27	1	1	1	1	40	13	11	23	0	1	0	0	0	0	0
20328	203	20	3	28	1	1	1	1	40	10	19	31	0	1	0	0	0	0	0
20325	203	20	3	25	1	1	1	1	50	9	26	31	0	1	1	0	0	0	0
20326	203	20	3	26	1	1	1	1	50	11	21	39	0	1	0	0	0	0	0
20324	203	20	3	24	1	1	1	1	50	7	28	33	0	1	0	0	0	0	0
20323	203	20	3	23	1	1	1	1	60	8	18	43	0	1	0	0	0	0	0
20321	203	20	3	21	1	1	1	0	30	6	12	21	0	1	0	0	0	0	0
20322	203	20	3	22	1	1	1	0	30	3	15	20	0	1	0	0	0	0	0
20320	203	20	3	20	1	1	1	1	50	13	32	41	0	1	0	0	0	0	0
20319	203	20	3	19	1	1	1	1	60	6	12	50	0	1	0	0	0	0	0
20317	203	20	3	17	1	1	1	1	60	11	22	45	0	1	1	0	0	0	0
20318	203	20	3	18	1	1	1	1	30	9	16	24	0	1	1	0	0	0	0
20315	203	20	3	15	1	1	1	1	50	10	14	39	0	1	0	0	0	0	0
20316	203	20	3	16	1	1	1	1	30	6	32	27	3	1	1	0	0	0	0
20313	203	20	3	13	1	1	1	1	30	7	16	23	0	1	0	0	0	0	0
20314	203	20	3	14	1	1	1	1	30	4	25	25	1	1	0	0	0	0	0
20312	203	20	3	12	1	1	1	1	40	10	17	34	1	1	1	0	0	0	0
20311	203	20	3	11	1	1	1	1	40	8	33	35	0	1	0	0	0	0	0
2037	203	20	3	7	1	1	1	1	40	12	16	30	0	1	0	0	0	0	0
2038	203	20	3	8	1	1	1	1	40	3	18	32	6	1	1	0	0	0	0
20310	203	20	3	10	1	1	1	1	40	7	27	28	0	1	1	1	0	0	0
2039	203	20	3	9	1	1	1	1	50	14	23	37	0	1	0	0	0	0	0
20151	201	20	1	51	1	1	1	1	40	10	9	40	0	1	0	1	1	0	0
20152	201	20	1	52	1	1	1	1	40	15	20	36	0	1	0	1	1	0	0
15544	155	15	5	44	1	1	0	0	60	3	12	44	0	1	1	0	0	0	0
15543	155	15	5	43	1	1	0	0	50	0	15	31	0	1	0	0	0	0	0
15541	155	15	5	41	1	1	1	0	60	1	17	48	0	0	1	0	0	0	0
15542	155	15	5	42	1	1	1	0	30	2	3	22	0	0	0	0	0	0	0
15540	155	15	5	40	1	1	1	1	50	1	3	30	0	1	1	0	0	0	0
15539	155	15	5	39	1	1	1	1	50	4	6	25	0	1	1	0	0	0	0
15538	155	15	5	38	1	1	1	1	50	4	8	37	0	1	1	0	0	0	0
15537	155	15	5	37	1	1	1	0	50	6	4	30	0	1	1	1	0	0	0
15535	155	15	5	35	1	1	1	1	40	2	1	21	0	1	0	0	0	0	0
15536	155	15	5	36	1	0	1	1	50	3	0	34	0	0	0	0	0	0	0
15533	155	15	5	33	1	1	1	1	60	5	0	38	1	1	1	0	0	0	0
15534	155	15	5	34	1	1	1	1	50	2	8	35	0	1	0	0	0	0	0
15530	155	15	5	30	1	1	1	1	30	2	4	28	0	1	0	0	0	0	0
15529	155	15	5	29	1	1	1	0	50	2	16	32	0	1	0	0	0	0	0
15527	155	15	5	27	1	1	1	0	40	4	4	27	0	1	0	0	0	0	0
15528	155	15	5	28	1	1	1	1	50	4	4	40	0	1	0	0	0	0	0
15526	155	15	5	26	1	1	1	1	30	0	1	28	2	1	1	0	0	0	0
15525	155	15	5	25	1	1	1	1	30	1	2	18	0	1	0	0	0	0	0
15523	155	15	5	23	1	1	1	0	40	2	12	27	0	1	0	0	0	0	0
15524	155	15	5	24	1	1	1	0	40	2	2	29	0	1	1	0	0	0	0
15522	155	15	5	22	1	1	1	0	50	2	1	37	0	1	0	0	0	0	0
15521	155	15	5	21	1	1	1	0	40	3	0	23	0	1	0	0	0	0	0
15519	155	15	5	19	1	1	1	0	50	4	3	39	0	1	1	0	0	0	0
15520	155	15	5	20	1	1	0	0	30	1	1	26	0	1	1	0	0	0	0
15517	155	15	5	17	1	0	1	1	50	5	1	38	0	0	1	0	1	0	0
15518	155	15	5	18	1	1	1	0	50	2	6	43	0	1	1	0	1	0	0
15516	155	15	5	16	1	1	1	1	50	4	1	38	0	1	1	0	0	0	0
15515	155	15	5	15	1	0	1	1	30	4	0	20	0	0	1	0	1	0	0
15513	155	15	5	13	1	1	1	1	30	3	1	18	0	1	1	0	1	0	0
15514	155	15	5	14	1	1	1	1	30	0	2	20	0	1	1	1	0	0	0
15512	155	15	5	12	1	0	1	1	30	1	1	23	0	0	1	0	0	0	0
15511	155	15	5	11	1	0	1	1	30	4	0	21	1	0	1	0	1	0	0
1559	155	15	5	9	1	0	1	1	30	4	0	24	0	0	1	1	0	0	0
15510	155	15	5	10	1	0	1	1	40	2	1	33	0	0	1	1	0	0	0
1558	155	15	5	8	1	0	1	1	20	0	3	14	0	0	1	1	1	0	0
1557	155	15	5	7	1	0			20	2	2	11	0	0		1	1	0	0
15355	153	15	3	55	1	1	0	0	70	10	8	56	0	1	0	0	0	0	1
15356	153	15	3	56	1	1	0	0	60	1	1	40	0	1		0	0	0	1
15353	153	15	3	53	1	1	1	1	60	7	4	48	0	1	0	0	0	0	0
15354	153	15	3	54	1	1	1	0	70	2	5	51	0	1	0	0	0	0	0
15352	153	15	3	52	1	1	1	1	70	1	7	53	0	1	0	0	0	0	0
15351	153	15	3	51	1	1	1	1	70	5	8	59	0	1	0	0	0	0	0
15349	153	15	3	49	1	1	1	1	70	2	5	50	0	1	1	0	0	0	0
15350	153	15	3	50	1	1	1	1	70	4	5	51	0	1	1	1	0	0	0
15348	153	15	3	48	1	1	1	1	70	3	6	60	0	1	1	0	0	0	0
15347	153	15	3	47	1	1	1	1	70	5	4	56	1	1	0	0	1	0	0
15345	153	15	3	45	1	1	1	1	70	4	2	52	0	1	1	0	0	0	0
15346	153	15	3	46	1	1	1	1	60	13	5	51	0	1	0	1	0	0	0
15344	153	15	3	44	1	1	1	1	70	8	0	54	0	1	0	0	0	0	0
15343	153	15	3	43	1	1	1	1	70	2	5	49	0	1	0	0	0	0	0
15341	153	15	3	41	1	1	1	1	70	3	7	32	0	1	1	0	0	0	0
15342	153	15	3	42	1	1	1	1	70	3	9	64	0	1	1	1	0	0	0
15340	153	15	3	40	1	1	1	1	70	2	6	65	0	1	0	0	0	0	0
15339	153	15	3	39	1	1	1	1	70	3	5	66	0	1	0	0	1	0	0
15337	153	15	3	37	1	1	1	1	30	1	0	24	0	1	0	1	1	1	0
15338	153	15	3	38	1	1	1	1	70	4	3	62	0	1	0	1	0	0	0
15335	153	15	3	35	1	1	1	1	70	7	10	62	0	1	1	0	1	0	0
15336	153	15	3	36	1	1	1	1	30	6	0	30	0	1	1	0	1	0	0
15334	153	15	3	34	1	1	1	1	70	7	7	60	0	1	0	0	1	0	0
15333	153	15	3	33	1	1	1	1	60	4	4	51	0	1	0	0	1	0	0
15331	153	15	3	31	1	1	1	1	70	10	4	51	0	1	0	0	1	0	0
15332	153	15	3	32	1	1	1	1	70	13	3	63	0	1	1	1	1	0	0
15330	153	15	3	30	1	1	1	1	70	9	4	60	0	1	0	0	1	1	0
15329	153	15	3	29	1	1	1	1	70	4	7	54	0	1	0	0	1	0	0
15327	153	15	3	27	1	1	1	1	70	13	9	56	0	1	1	0	1	0	0
15328	153	15	3	28	1	1	1	1	60	8	2	50	0	1	0	1	1	0	0
15325	153	15	3	25	1	1	1	1	70	11	1	55	1	1	1	0	0	0	0
15326	153	15	3	26	1	1	1	1	30	3	3	25	0	1	1	1	1	0	0
15324	153	15	3	24															1
15323	153	15	3	23															1
15321	153	15	3	21	1	1	1	1	70	9	1	50	8	1	0	1	1	0	0
15322	153	15	3	22	1	1	1	1	30	8	0	25	3	1	1	1	1	0	0
15320	153	15	3	20	1	1	1	1	30	8	0	23	0	1	0	1	1	0	0
15319	153	15	3	19	1	1	1	1	30	2	3	24	0	1	1	1	1	0	0
15317	153	15	3	17	1	1	1	1	30	2	0	18	0	1	0	1	1	0	0
15318	153	15	3	18	1	1	1	1	30	4	1	27	0	1	0	1	1	0	0
15316	153	15	3	16	1	1	1	1	30	3	0	22	1	1	0	0	1	0	0
15315	153	15	3	15	1	1	1	1	20	0	0	12	0	1	1	1	1	1	0
15313	153	15	3	13	1	1	1	1	50	4	4	42	1	1	1	1	1	0	0
15314	153	15	3	14	1	1	1	1	60	4	3	51	0	1	0	0	1	0	0
15312	153	15	3	12	1	1	1	1	30	1	1	25	2	1	0	0	1	0	0
15311	153	15	3	11	1	1	1	1	60	5	0	47	2	1	1	0	1	0	0
1539	153	15	3	9	1	1	1	1	50	7	5	43	1	1	1	0	1	0	0
15310	153	15	3	10	1	1	1	1	60	4	0	44	0	1	1	0	1	0	0
1538	153	15	3	8	1	1	1	1	40	2	1	34	1	1	1	0	1	0	0
1537	153	15	3	7	1	1	1	1	20	1	0	16	0	1	1	0	1	0	0
10631	106	10	6	31	1	1	0	0	30	1	0	15	0	1	1	0	1	0	0
10632	106	10	6	32	1	0	0	0	30	0	0	18	0	0	1	0	1	0	0
10630	106	10	6	30	1	1	0	0	30	0	0	15	0	1	0	0	1	0	0
10629	106	10	6	29	1	0	0	0	30	0	0	13	0	0	1	0	1	0	0
10627	106	10	6	27	1	1	1	1	30	2	0	20	0	1	1	0	1	1	0
10628	106	10	6	28	1	1	0	0	30	0	0	17	0	1	0	0	1	0	0
10622	106	10	6	22	1	1	0	0	30	0	1	18	0	1	1	0	1	0	0
10621	106	10	6	21	1	1	0	0	10	0	1	6	0	1	1	0	1	1	0
10625	106	10	6	25	1	1	0	0	50	2	0	37	0	1	0	0	1	0	0
10626	106	10	6	26	1	1	0	0	30	1	0	21	0	1	1	0	1	0	0
10624	106	10	6	24	1	1	1	0	30	1	1	18	0	1	0	1	1	0	0
10623	106	10	6	23	1	0	0	0	30	2	0	14	0	0	0	1	1	0	0
10619	106	10	6	19	1	1	0	0	30	2	0	10	0	1	1	1	1	0	0
10620	106	10	6	20	1	1	0	0	30	1	1	16	0	1	1	0	1	0	0
10618	106	10	6	18	1	0	0	0	30	2	1	22	0	1	0	1	1	0	0
10617	106	10	6	17	1	1	1	0	30	0	0	13	0	1	1	0	1	0	0
10615	106	10	6	15	1	1	0	0	20	2	0	14	0	1	0	1	1	1	0
10616	106	10	6	16	1	1	0	0	30	2	0	17	0	1	0	1	1	1	0
10614	106	10	6	14	1	0	0	0	30	2	0	21	0	0	0	0	1	0	0
10613	106	10	6	13	1	0	0	0	30	2	1	21	2	0	0	0	1	0	0
10611	106	10	6	11	1	1	1	1	30	2	1	21	0	1	0	1	1	0	0
10612	106	10	6	12	1	1	0	0	30	0	0	21	0	1	0	1	1	0	0
10610	106	10	6	10	1	0	1	1	30	4	0	20	4	0	0	0	1	0	0
1069	106	10	6	9															1
20149	201	20	1	49	1	1	1	1	40	7	7	40	4	1	0	0	1	0	0
20150	201	20	1	50	1	1	1	1	50	9	22	48	5	1	0	1	1	0	0
20142	201	20	1	42	1	1	1	1	20	4	0	20	1	1	1	1	1	0	0
20141	201	20	1	41	1	1	1	1	30	1	4	29	0	1	1	1	1	0	0
20147	201	20	1	47	1	1	1	1	30	6	0	30	2	1	1	1	1	0	0
20148	201	20	1	48	1	1	1	1	30	5	2	29	2	1	0	1	1	0	0
20146	201	20	1	46	1	1	1	1	30	6	1	28	3	1	1	1	1	0	0
20145	201	20	1	45	1	1	1	1	20	10	0	20	0	1	1	1	1	0	0
20143	201	20	1	43	1	1	1	1	30	7	15	30	4	1	0	1	1	0	0
20144	201	20	1	44	1	1	1	1	30	5	3	30	0	1	0	1	1	0	0
20140	201	20	1	40	1	1	1	1	30	5	5	28	0	1	0	1	1	0	0
20139	201	20	1	39	1	1	1	1	10	2	11	10	0	1	1	1	1	0	0
20137	201	20	1	37	1	1	1	1	40	9	45	39	0	1	1	1	1	0	0
20138	201	20	1	38	1	1	1	1	40	8	39	40	0	1	1	1	1	0	0
20136	201	20	1	36	1	1	1	1	40	13	56	40	2	1	1	0	1	0	0
20135	201	20	1	35															1
20133	201	20	1	33	1	1	1	1	30	9	25	29	0	1	1	0	1	0	0
20134	201	20	1	34	1	1	1	1	10	2	1	10	1	1	1	0	1	0	0
20132	201	20	1	32	1	1	1	1	10	3	19	10	2	1	1	1	1	0	0
20131	201	20	1	31	1	1	1	1	20	2	11	20	0	1	1	0	1	0	0
20129	201	20	1	29	1	1	1	1	20	1	9	19	1	1	0	0	1	0	0
20130	201	20	1	30	1	1	1	1	10	2	9	10		1	1	0	1	0	0
20128	201	20	1	28	1	1	1	1	10	0	2	10		1	0	0	1	0	0
20127	201	20	1	27	1	1	1	1	10	2	13	10		1	1	1	1	1	0
20125	201	20	1	25	1	1			10	3	4	9		1	1	0	1	0	0
20126	201	20	1	26	1	1			10	2	16	10		1	1	0	1	0	0
20124	201	20	1	24	1	1	1	1	20	3	4	20		1	1	0	1	0	0
20123	201	20	1	23	1	1	1	1	20	5	4	20	2	1	1	0	1	0	0
20121	201	20	1	21	1	1	1	1	20	5	15	20	2	1	1	0	1	0	0
20122	201	20	1	22	1	1	1	1	20	5	9	20	1	1	1	1	1	0	0
20120	201	20	1	20	1	1	1	1	20	4	37	20	2	1	1	0	1	0	0
20119	201	20	1	19															1
20117	201	20	1	17	1	1	1	1	20	6	4	20	5	1	1	0	1	0	0
20118	201	20	1	18															1
20116	201	20	1	16															1
20115	201	20	1	15															1
20113	201	20	1	13															1
20114	201	20	1	14															1
20112	201	20	1	12															1
20111	201	20	1	11															1
2019	201	20	1	9															1
20110	201	20	1	10															1
2017	201	20	1	7															1
2018	201	20	1	8															1
15132	151	15	1	32	0	0			50	4	16	30	0	0		0	1	0	0
15131	151	15	1	31	1	1			40	6	4	21	0	1		0	1	0	0
15129	151	15	1	29	1	1	1	0	60	4	4	35	0	1	0	0	1	0	0
15130	151	15	1	30	0	0	1	0	40	2	6	22	2	0	0	1	1	0	0
15128	151	15	1	28	1	1	1	0	30	0	2	19	2	1	0	1	1	0	0
15127	151	15	1	27	1	1	1	0	30	1	3	19	0	1	0	1	1	0	0
15125	151	15	1	25	1	1	1	1	30	6	3	19	7	1	0	1	1	1	0
15126	151	15	1	26	1	1	1	1	30	1	0	27	0	1	0	1	1	0	0
15124	151	15	1	24	1	1	1	1	40	3	3	25	3	1	0	1	1	0	0
15123	151	15	1	23	1	1			30	4	2	21	4	1		1	1	0	1
15121	151	15	1	21	1	0	1	0	20	0	0	20	0	0	1	1	0	0	1
15122	151	15	1	22	1	0	1	0	30	0	2	25	0	0	0	1	0	0	1
15120	151	15	1	20	1	0	1	0	30	3	1	23	0	0	0	0	1	0	0
15119	151	15	1	19	1	0	1	1	30	3	4	22	2	1	0	0	1	0	0
15117	151	15	1	17	1	0	1	1	20	7	1	18	0	1	0	1	1	0	1
15118	151	15	1	18	1	1	1	1	40	4	0	32	8	1	0	0	1	0	0
15116	151	15	1	16	1	1	1	1	20	1	0	12	0	1	0	1	1	0	0
15115	151	15	1	15	1	1	1	1	20	3	3	14	3	1	1	1	1	0	0
15113	151	15	1	13	1	1	1	1	20	1	0	17	2	1	1	1	1	0	0
15114	151	15	1	14	1	1	1	1	20	3	0	11	10	1	0	1	1	0	0
15112	151	15	1	12	1	1	1	1	20	1	0	14	8	1	0	1	1	0	0
15111	151	15	1	11	1	1	1	1	20	4	0	19	9	1	0	1	1	0	0
1519	151	15	1	9	1	1	1	1	20	4	1	15	4	1	0	1	1	0	0
15110	151	15	1	10	1	1	1	1	20	3	1	16	5	1	0	1	1	0	0
1518	151	15	1	8	1	1	1	1	20	2	0	15	5	1	0	1	1	0	0
1517	151	15	1	7	1	1	1	1	20	3	1	18	3	1	0	1	1	0	0
10139	101	10	1	39	1	1			50	0	0	44	0	1		0	0	0	0
10140	101	10	1	40	1	1			60	0	0	36	0	1		0	0	0	0
10138	101	10	1	38	1	1			60	3	0	39	8	1		0	0	0	0
10137	101	10	1	37	1	0			60	3	2	40	0	0		1	0	0	0
10135	101	10	1	35	1	0			50	2	0	23	0	0		1	0	0	0
10136	101	10	1	36	1	1	1	1	60	1	0	35	0	1		1	0	0	0
10133	101	10	1	33	1	0	0	0	50	1	0	31	5	0	0	1	0	0	0
10134	101	10	1	34	1	0	0	0	60	2	1	41	2	0	0	1	0	0	0
10132	101	10	1	32	1	1	0	0	60	1	0	38	1	1	0	0	0	0	0
10131	101	10	1	31	1	1	0	1	30	2	0	27	1	1	1	1	0	0	0
10129	101	10	1	29	1	1	1	0	60	3	0	36	1	1	0	1	0	0	0
10130	101	10	1	30	1	0	0	0	20	0	0	12	0	0	0	1	0	0	0
10128	101	10	1	28	1	1	1	0	20	1	1	12	4	1	0	1	1	1	0
10127	101	10	1	27	1	1	1	0	40	3	3	25	2	1	0	1	0	0	0
10125	101	10	1	25	1	1	1	0	30	2	3	27	3	1	0	1	0	0	0
10126	101	10	1	26															1
10124	101	10	1	24	1	1	1	1	30	2	0	27	0	1	0	0	1	0	0
10123	101	10	1	23	1	1			40	1	2	31	0	1	1	1	1	0	1
10121	101	10	1	21	1	1	1	1	20	4	0	17	0	1	1	1	1	0	0
10122	101	10	1	22	1	1	1	1	30	0	0	21	8	1	0	1	1	0	0
10120	101	10	1	20	1	1	1	1	60	2	1	41	0	1	0	1	0	0	0
10119	101	10	1	19	1	1	1	1	30	2	0	24	0	1	0	0	0	0	0
10117	101	10	1	17	1	0	1	1	20	2	0	14	1	0	1	1	0	0	0
10118	101	10	1	18	1	1	1	1	60	1	1	37	0	1	1	0	0	0	0
10116	101	10	1	16	1	0	1	1	30	4	0	22	0	0	0	1	0	0	0
10115	101	10	1	15	1	1	1	1	30	3	0	26	0	1	1	1	0	0	0
10113	101	10	1	13	1	1			20	0	0	14	0	1	0	0	1	0	1
10114	101	10	1	14	1	1	1	1	60	4	6	40	0	1	1	0	0	0	0
10112	101	10	1	12	1	0	1	1	20	4	0	13	0	0	1	1	0	0	0
10111	101	10	1	11	1	0	1	1	10	0	0	8	0	0	0	1	1	0	0
1019	101	10	1	9															1
10110	101	10	1	10	1	0	1	0	10	1	0	6	0	0	0	1	1	0	0
1018	101	10	1	8	1	0	1	0	20	4	0	11	0	0	0	1	0	0	0
1017	101	10	1	7	1	0	1	1	10	0	0	4	0	0	0	1	1	0	0
5141	51	5	1	41	1	1	0	0	60	11	1	37	0	1		1	1	0	0
5142	51	5	1	42	1	1			50	3	1	41	0	1		1	1	0	0
5139	51	5	1	39	1	1	0	0	40	0	0	24	0	1	0	1	0	0	0
5140	51	5	1	40	1	1	0	0	50	5	1	34	0	1		1	0	0	0
5138	51	5	1	38	1	1	0	0	60	2	2	27	0	1	0	0	1	0	0
5137	51	5	1	37	1	1	0	1	20	2	2	13	0	1	0	1	0	0	0
5135	51	5	1	35	1	1	0	1	70	3	0	43	0	1	0	0	0	0	0
5136	51	5	1	36	1	1	0	0	30	5	2	22	0	1	0	0	0	0	0
5133	51	5	1	33	1	1	0	1	50	3	0	29	0	1	0	1	1	0	0
5134	51	5	1	34	1	1	0	1	60	1	0	37	0	1	1	0	0	0	0
5132	51	5	1	32	1	1	0	1	20	2	0	15	0	1	0	1	1	0	0
5131	51	5	1	31	1	1	0	0	20	2	0	8	0	1	0	1	0	0	0
5129	51	5	1	29	1	1	0	0	30	0	1	21	1	1	0	1	0	0	0
5130	51	5	1	30	1	1	0	0	20	0	0	8	0	1	0	1	0	0	0
5127	51	5	1	27	1	1	1	0	10	0	0	5	2	1	0	1	1	0	0
5128	51	5	1	28	1	1	0	0	20	2	0	10	0	1	0	1	1	0	0
5126	51	5	1	26	1	0	0	0	30	0	0	17	0	0	1	0	1	0	0
5125	51	5	1	25	1	0	0	0	20	0	0	12	0	0	0	1	0	0	0
5123	51	5	1	23	1	0	0	0	10	0	0	6	0	0	0	1	1	0	0
5124	51	5	1	24	1	0	1	0	30	2	0	21	2	0	0	1	1	0	0
5122	51	5	1	22	1	0	1	0	20	1	0	11	1	0	1	1	1	0	0
5121	51	5	1	21	1	0	0	0	20	1	0	9	0	0	1	1	1	0	0
5119	51	5	1	19	1	1	1	0	30	1	0	11	0	1	1	1	0	0	0
5120	51	5	1	20	1	1	1	0	30	1	1	17	0	1	1	0	0	0	0
5118	51	5	1	18	1	1	1	0	10	3	0	6	0	1	0	1	0	0	0
5117	51	5	1	17	1	1	0	0	20	2	0	10	0	1	1	1	0	0	0
5115	51	5	1	15	1	1	1	0	20	2	1	12	0	1	1	1	0	0	0
5116	51	5	1	16	1	1	0	0	20	0	0	7	0	1	1	1	0	0	0
5114	51	5	1	14	1	1	0	0	20	2	1	9	0	1	0	1	0	0	0
5113	51	5	1	13	1	0	0	0	30	0	1	9	0	0	0	1	0	0	0
5111	51	5	1	11	1	1	1	0	30	3	2	11	0	1	1	0	0	0	0
5112	51	5	1	12	1	1	1	1	20	0	3	10	0	1	0	0	0	0	0
5110	51	5	1	10	1	1	0	0	30	2	2	18	0	1	0	0	1	0	0
519	51	5	1	9	1	1	0	0	10	0	0	3	0	1	1	0	1	0	0
517	51	5	1	7	1	1	0	0	20	1	4	8	0	1	0	1	0	0	0
518	51	5	1	8	1	1	0	0	30	3	2	18	0	1	0	0	0	0	0
138	1	0	1	38	0	1			20	0	0	5	0	1		0	1	0	0
137	1	0	1	37	0	1			20	0	0	7	0	1		0	0	0	0
135	1	0	1	35	0	1			20	0	0	9	0	1		0	0	0	0
136	1	0	1	36	0	1			20	0	0	7	1	1		0	0	0	0
134	1	0	1	34	1	1			20	0	0	7	0	1		0	0	0	0
133	1	0	1	33	0	1			50	4	0	10	0	1		0	0	0	0
131	1	0	1	31	1	1			50	5	0	7	0	1		0	0	0	0
132	1	0	1	32	0	1			50	1	0	15	1	1		0	0	0	0
130	1	0	1	30	0	1			50	1	1	10	0	1		0	0	0	0
129	1	0	1	29	0	1			50	3	0	18	0	1		0	0	1	0
127	1	0	1	27	0	1	0	0	50	2	0	13	0	1	0	0	0	0	0
128	1	0	1	28	0	1	0	0	50	2	0	13	0	1	0	0	0	0	0
126	1	0	1	26	0	1	0	0	20	3	0	11	0	1	0	1	0	0	0
125	1	0	1	25	0	1	0	0	10	0	0	5	0	1	0	0	0	0	0
123	1	0	1	23	1	1	0	1	30	2	0	12	0	1	0	0	0	0	0
124	1	0	1	24	1	1	0	0	10	0	0	5	0	1	0	1	0	0	0
122	1	0	1	22	0	1	0	0	10	0	0	0	0	1	0	1	0	0	0
121	1	0	1	21	0	1	0	0	50	3	0	12	0	1	0	1	0	0	0
119	1	0	1	19	1	1	0	0	10	1	0	3	0	1	0	0	0	0	0
120	1	0	1	29	1	1	0	0	40	1	0	9	0	1	0	1	0	0	0
118	1	0	1	18	1	1	0	0	10	0	0	6	0	1	0	0	0	0	0
117	1	0	1	17	1	1	0	0	30	3	0	5	0	1	0	0	1	0	0
115	1	0	1	15	1	1	0	0	20	1	0	5	0	1	0	0	1	0	0
116	1	0	1	16	1	1	0	0	20	2	0	6	4	1	0	1	1	0	0
114	1	0	1	14	1	1	0	0	20	2	0	3	0	1	0	1	1	0	0
113	1	0	1	13	0	1	0	0	10	4	0	4	0	1	0	1	1	0	0
111	1	0	1	11	0	1	0	0	30	4	0	7	0	1	0	1	1	0	0
112	1	0	1	12	0	1	0	0	20	2	0	5	3	1	0	1	1	0	0
110	1	0	1	10	0	1	0	0	10	2	5	3	0	1	0	0	1	0	0
19	1	0	1	9	0	1	0	1	10	0	2	1	0	1	0	0	0	0	0
17	1	0	1	7	1	0	0	0	20	0	0	5	0	1	0	1	1	0	0
18	1	0	1	8	1	0	0	0	10	0	0	6	0	1	0	0	1	0	0
1068	106	10	6	8												1	1	0	1
1067	106	10	6	7															1
10345	103	10	3	45	1	0			30	4	6	15	0	0		1	1	0	0
10346	103	10	3	46	1	0			50	2	14	37	0	0		1	1	0	0
10344	103	10	3	44	1	0	1	0	60	3	8	38	0	0		1	1	0	0
10343	103	10	3	43	1	0	1	0	10	0	0	4	0	0		1	1	0	0
10341	103	10	3	41	1	0	1	0	10	0	0	5	0	0		1	1	0	0
10342	103	10	3	42	1	0	1	0	20	0	1	15	0	1		1	1	0	0
10340	103	10	3	40	1	0	1	0	50	1	0	33	0	0		1	1	0	1
10339	103	10	3	39	1	0	1	1	70	0	7	39	0	0	0	1	1	0	0
10337	103	10	3	37	1	0	1	0	40	1	0	27	0	0	0	1	1	0	0
10338	103	10	3	38															1
10336	103	10	3	36	1	0	1	1	20	0	2	15	0	0	1	1	1	0	0
10335	103	10	3	35	1	1	1	1	20	4	3	10	0	1	0	0	0	0	0
10333	103	10	3	33	1	0	1	1	20	0	1	15	0	0	0	1	0	0	0
10334	103	10	3	34	1	0	1	0	30	1	2	18	0	0	0	1	0	0	0
10332	103	10	3	32														1	1
10331	103	10	3	31	1	1	1	0	30	5	12	21	0	0	1	1	0	0	0
10329	103	10	3	29	1	1	0	0	20	0	0	11	0	1	0	1	0	0	0
10330	103	10	3	30	1	1	0	0	30	4	4	22	0	1	0	1	0	1	0
10328	103	10	3	28	1	1	1	0	30	2	3	17	0	0	0	0	1	0	0
10327	103	10	3	27	1	1	1	0	30	1	3	19	0	0	0	1	0	0	0
10325	103	10	3	25	1	1	1	0	30	3	1	22	0	1	0	0	1	0	0
10326	103	10	3	26	1	0	0	0	30	2	3	19	0	0	0	1	0	0	0
10324	103	10	3	24	1	1	0	0	60	6	6	38	0	1	0	0	0	0	0
10323	103	10	3	23	1	1	0	0	30	1	2	22	0	1	0	1	0	0	0
10321	103	10	3	21	1	0	0	0	60	6	11	43	0	0	0	1	0	0	0
10322	103	10	3	22	1	1	1	0	60	5	8	35	2	1	0	1	0	0	0
10320	103	10	3	20	1	1	0	0	70	4	5	47	0	1	0	0	0	0	0
10319	103	10	3	19	1	0	0	0	60	5	3	50	0	0	0	0	0	0	0
10317	103	10	3	17	1	0	0	0	60	8	7	43	0	0	0	0	0	0	0
10318	103	10	3	18															1
10316	103	10	3	16	1	0	0	0	60	5	1	43	4	0	0	0	0	0	0
10315	103	10	3	15	1	1	0	0	20	1	0	12	0	0	0	0	0	0	0
10313	103	10	3	13	1	0	0	0	50	3	4	37	0	1	0	0	0	0	0
10314	103	10	3	14	1	1	0	0	20	1	1	13	0	1	0	1	0	0	0
10311	103	10	3	11	1	1	1	1	50	3	0	33	0	1	0	0	0	0	0
10312	103	10	3	12	1	1	1	1	50	1	1	31	0	1	1	0	0	0	0
1039	103	10	3	9	1	0	1	1	10	0	0	7	0	1	1	1	0	0	0
10310	103	10	3	10	1	1	1	1	50	1	2	31	0	1	0	0	0	0	0
1038	103	10	3	8	1	1	1	1	40	0	0	23	0	1	1	0	1	0	0
1037	103	10	3	7	1	1	1	1	10	0	1	6	1	1	1	0	0	0	0
5547	55	5	5	47	1	1			60	0	20	18	0	1		0	1	0	0
5548	55	5	5	48	1	1			60	0	25	27	2	1		1	1	0	0
5546	55	5	5	46	1	1	0	0	30	0	8	17	5	1		0	1	0	0
5545	55	5	5	45	1	1	0	0	30	1	2	13	8	1		0	1	0	0
5543	55	5	5	43	1	1	0	0	20	0	6	11	1	1		1	1	0	0
5544	55	5	5	44	1	1	0	0	30	0	9	12	11	1		0	1	0	0
5542	55	5	5	42	1	1	0	0	20	0	1	9	8	1	1	0	1	0	0
5541	55	5	5	41	1	1	0	0	30	0	3	7	4	1	1	0	1	0	0
5539	55	5	5	39	1	1	0	0	20	0	5	10	4	1	1	1	1	0	0
5540	55	5	5	40	1	1	0	0	20	0	0	9	6	1	1	0	1	0	0
5538	55	5	5	38	1	1	0	0	20	0	7	13	4	1	1	1	1	0	0
5537	55	5	5	37	1	1	0	0	20	1	5	5	5	1	1	0	1	0	0
5535	55	5	5	35	1	1	0	0	10	0	1	7	5	1	1	0	1	0	0
5536	55	5	5	36	1	1	0	0	20	2	0	7	0	1	1	0	1	0	0
5534	55	5	5	34	1	1	1	0	20	0	2	12	0	1	0	1	1	0	0
5533	55	5	5	33	1	1	1	0	40	0	0	24	3	1	1	0	1	0	0
5531	55	5	5	31	1	1	1	0	20	0	4	10	4	1	0	0	1	0	0
5532	55	5	5	32	1	1	1	0	20	0	0	14	5	1	1	0	1	0	0
5530	55	5	5	30	1	1	1	0	40	7	5	19	0	1	1	0	1	0	0
5529	55	5	5	29	1	1	1	0	20	2	0	11	4	1	1	0	1	0	0
5527	55	5	5	27	1	1	0	0	20	1	0	9	0	1	1	0	1	0	0
5528	55	5	5	28	1	1	0	0	20	0	0	12	4	1	1	0	1	0	0
5526	55	5	5	26	1	1	0	0	20	0	4	12	4	1	1	0	1	0	0
5525	55	5	5	25	1	1	0	0	20	3	0	11	4	1	1	0	1	0	0
5523	55	5	5	23	1	1	0	0	60	5	17	23	5	1	0	0	1	0	0
5524	55	5	5	24	1	1	0	0	20	1	0	9	10	1	1	0	1	0	0
5522	55	5	5	22	1	1	0	0	30	0	0	17	3	1	1	0	1	0	0
5521	55	5	5	21	1	1	0	0	60	7	4	27	0	1	1	0	1	0	0
5519	55	5	5	19	1	1	0	0	60	7	16	35	2	1	1	0	0	0	0
5520	55	5	5	20	1	1	0	0	60	3	5	24	1	1	1	0	0	0	0
5518	55	5	5	18	1	1	0	0	40	2	6	23	4	1	1	0	0	0	0
5517	55	5	5	17	1	1	0	0	60	4	5	27	5	1	1	0	0	0	0
5515	55	5	5	15	1	1	0	0					1	1	1	0	0	1	0
5516	55	5	5	16	1	1	0	0	50	1	1	24	6	1	1	0	0	1	0
5513	55	5	5	13	1	1	0	0	40	3	4	19	0	1	1	0	0	0	0
5514	55	5	5	14	1	1	0	0	20	0	2	9	5	1	1	0	0	0	0
5512	55	5	5	12	1	1	0	0	50	3	2	23	9	1	1	0	0	0	0
5511	55	5	5	11	1	1	0	0	60	2	1	24	1	1	0	0	0	1	0
559	55	5	5	9	1	1	0	0	60	2	0	28	4	1	1	0	0	0	0
5510	55	5	5	10	1	1	0	0	40	3	0	23	5	1	1	0	0	0	0
558	55	5	5	8	1	1	0	0	30	0	0	17	3	1	0	0	0	0	0
557	55	5	5	7	1	1	0	0	10	1	0	5	0	1	0	1	1	0	0
5351	53	5	3	51	1	0	0	0	70	0	0	31	0	0		0	1	0	0
5352	53	5	3	52	1	0	0	0	80	0	0	45	0	0		0	1	0	0
5350	53	5	3	50	1	0	0	0	70	1	0	41	0	0	0	0	1	0	0
5349	53	5	3	49	1	0	0	0	70	0	0	37	0	0	0	1	1	0	0
5347	53	5	3	47	1	0	0	0	20	0	0	12	0	0	1	0	1	0	0
5348	53	5	3	48	1	0	0	0	50	0	0	22	0	0	0	0	1	0	0
5346	53	5	3	46	1	0	0	0	30	0	0	16	0	0	1	0	1	1	0
5345	53	5	3	45	1	0	0	0	40	0	0	17	0	0	1	0	1	0	0
5343	53	5	3	43	1	0	0	0	40	0	0	26	0	0	1	0	1	0	0
5344	53	5	3	44	1	1	0	0	50	0	0	28	0	1	1	0	1	0	0
5342	53	5	3	42	1	1	0	0	20	0	0	13	0	1	1	0	1	0	0
5341	53	5	3	41	1	1	0	0	50	0	0	27	0	1	1	0	1	0	0
5339	53	5	3	39	1	1	0	1	30	2	0	26	0	1	1	0	1	0	0
5340	53	5	3	40	1	1	1	1	90	1	0	53	0	1	1	0	1	0	0
5338	53	5	3	38	1	1	1	1	30	0	0	20	0	1	1	0	1	0	0
5337	53	5	3	37	1	1	1	1	50	0	0	27	0	1	1	0	1	0	0
5335	53	5	3	35	1	1	1	1	50	0	1	26	0	1	1	0	1	0	0
5336	53	5	3	36	1	1	1	1	20	0	0	10	0	1	1	0	1	0	0
5334	53	5	3	34	1	0	1	0	20	0	0	9	0	0	1	0	1	0	0
5333	53	5	3	33	1	0	1	0	20	0	0	13	0	0	1	1	1	0	0
5331	53	5	3	31	1	0	0	0	20	0	0	17	0	0	1	1	1	0	0
5332	53	5	3	32															1
5330	53	5	3	30															1
5329	53	5	3	29	1	0	1	0	10	0	0	7	0	0	1	0	0	0	0
5327	53	5	3	27	1	1	1	0	30	0	0	14	0	1	1	0	0	0	0
5328	53	5	3	28	1	1	1	0	10	0	0	6	0	1	1	1	1	0	0
5326	53	5	3	26	1	1	0	0	10	0	0	7	0	1	1	0	0	0	0
5325	53	5	3	25	1	1	1	0	20	1	0	10	0	1	1	0	1	0	0
5323	53	5	3	23	1	1	0	0	30	0	0	21	0	0	1	0	0	0	0
5324	53	5	3	24	1	1	0	1	30	0	1	23	0	1	1	0	0	0	0
5321	53	5	3	21	1	1	1	1	30	0	0	16	0	1	1	1	0	0	0
5322	53	5	3	22	1	1	1	1	30	0	0	20	0	1	1	0	0	0	0
5320	53	5	3	20	1	1	1	1	30	0	0	19	0	1	0	0	0	0	0
5319	53	5	3	19															1
5317	53	5	3	17	1	1	1	1	30	0	0	15	0	1	1	0	0	0	0
5318	53	5	3	18	1	1	1	1	30	0	0	16	0	1	0	0	1	0	0
5316	53	5	3	16	1	1	1	1	40	0	0	26	0	1	1	0	1	0	0
5315	53	5	3	15	1	1	0	0	30	1	0	21	0	1	1	1	0	0	0
5313	53	5	3	13	1	1	0	0	30	0	0	21	0	1	1	0	0	0	0
5314	53	5	3	14	1	1	1	1	70	1	0	49	0	1	1	0	0	0	0
5312	53	5	3	12	1	1	0	1	40	0	0	30	1	1	1	0	0	0	0
5311	53	5	3	11	1	1	1	1	20	0	0	8	1	1	1	0	0	0	0
539	53	5	3	9	1	1	1	1	20	2	0	18	0	1	1	1	0	0	0
5310	53	5	3	10	1	1	1	0	30	0	0	26	0	1	0	0	1	0	0
538	53	5	3	8	1	1	1	1	20	1	0	13	0	1	1	1	1	0	0
537	53	5	3	7	1	1	1	1	20	0	0	15	0	1	0	1	1	0	0
647	6	0	6	47	1	0	0	0	30	0	0	19	0	0	1	0	0	0	0
648	6	0	6	48	1	0	0	0	40	0	2	21	0	0	1	0	0	0	0
646	6	0	6	46	1	0	0	0	50	1	0	39	0	1	1	0	0	0	0
645	6	0	6	45	1	0	0	0	50	1	0	23	1	1	1	0	0	0	0
643	6	0	6	43	1	1	0	0	50	1	0	27	0	1	1	1	0	0	0
644	6	0	6	44	1	0	0	0	30	0	0	23	0	0	1	0	1	0	0
642	6	0	6	42	1	1	0	0	30	1	0	17	0	1	1	0	0	0	0
641	6	0	6	41	1	0	0	1	30	0	0	24	0	1	0	0	1	1	0
639	6	0	6	39	1	1	0	1	30	1	0	23	0	1	1	0	1	0	0
640	6	0	6	40	1	1	0	0	30	0	0	22	0	1	0	0	1	0	0
638	6	0	6	38	1	0	1	0	30	0	0	20	0	1	1	0	1	0	0
637	6	0	6	37	1	0	1	0	20	0	0	11	0	1	1	0	1	1	0
635	6	0	6	35	1	1	1	0	30	0	0	16	0	1	0	0	0	0	0
636	6	0	6	36	1	1	1	0	30	0	0	16	0	1	0	0	0	0	0
634	6	0	6	34	1	1	1	0	40	1	1	30	0	1	1	0	0	0	0
633	6	0	6	33	1	1	1	0	30	0	0	17	0	1	0	0	1	0	0
631	6	0	6	31	1	1	1	0	30	0	0	19	0	1	0	1	0	0	0
632	6	0	6	32	1	1	0	0	30	1	0	17	0	1	1	0	0	0	0
630	6	0	6	30	1	1	1	0	40	0	0	19	0	1	1	0	0	0	0
629	6	0	6	29	1	1	0	0	40	0	0	21	0	1	0	0	0	0	0
627	6	0	6	27															1
628	6	0	6	28	1	1	0	0	30	1	0	17	1	1	1	0	0	0	0
626	6	0	6	26	1	1	0	0	30	0	0	16	0	1	1	0	0	0	0
625	6	0	6	25	1	1	0	0	70	0	1	30	0	1	1	0	0	0	0
623	6	0	6	23	1	1	0	0	30	0	0	10	0	1	1	1	0	0	0
624	6	0	6	24	1	1	0	0	30	3	0	12	0	1	0	0	0	0	0
622	6	0	6	22	1	1	0	0	30	0	0	11	0	1	0	0	0	0	0
621	6	0	6	21	1	1	1	0	20	0	0	12	0	1	1	0	1	0	0
619	6	0	6	19	1	0	0	0	30	1	0	13	0	1	0	0	1	0	0
620	6	0	6	20	1	1	1	0	20	0	0	12	0	1	1	1	0	0	0
618	6	0	6	18	0	0	1	0	30	1	0	12	0	1	0	0	1	0	0
617	6	0	6	17	0	0	1	0	30	0	0	7	0	0	0	0	0	0	0
615	6	0	6	15	0	0	0	0	50	1	0	17	0	0	1	0	1	0	0
616	6	0	6	16	1	0	1	0	30	0	0	17	0	0	0	0	0	0	0
614	6	0	6	14	0	0	0	0	30	0	0	14	0	0	0	0	0	0	0
613	6	0	6	13	0	0	0	0	30	1	0	20	0	0	0	0	1	0	0
611	6	0	6	11	1	0	0	0	20	0	0	10	0	0	1	0	0	0	0
612	6	0	6	12	0	0	0	0	20	0	0	10	0	0	1	0	1	0	0
610	6	0	6	10	0	0	0	0	20	1	0	7	0	0	0	0	0	0	0
69	6	0	6	9	0	0	0	0	20	1	0	9	0	0	1	0	0	1	0
67	6	0	6	7	0	0	0	0	20	0	0	12	0	0	1	1	1	0	0
68	6	0	6	8	0	0	0	0	20	1	0	13	0	0	0	1	1	0	0
334	3	0	3	34	0	0			50	0	0	8	0	0		0	1	0	0
333	3	0	3	33	0	0			50	0	0	8	0	0		0	1	0	0
331	3	0	3	31	0	0	0	0	20	0	0	2	0	0		0	1	0	0
332	3	0	3	32	1	0	0	0	50	0	0	22	0	0		0	1	0	0
330	3	0	3	30	0	0	0	0	50	0	0	20	0	0		0	1	0	0
329	3	0	3	29	0	0	0	0	50	0	0	16	0	0	1	0	1	0	0
327	3	0	3	27	0	0	0	0	20	0	0	7	0	0	0	0	1	0	0
328	3	0	3	28	0	0	0	0	10	0	0	5	0	0	1	1	1	0	0
326	3	0	3	26	1	0	0	0	20	0	0	2	0	1	1	0	0	0	0
325	3	0	3	25	0	0	0	0	50	0	0	19	0	0	1	0	0	0	0
323	3	0	3	23	0	0	1	0	10	0	0	1	0	0	1	0	0	0	0
324	3	0	3	24	1	0	1	0	10	0	0	2	0	1	0	0	0	0	0
322	3	0	3	22	1	0	1	0	20	0	0	11	0	0	1	0	0	0	0
321	3	0	3	21	0	0	1	0	10	0	0	2	0	0	1	0	1	0	0
319	3	0	3	19	0	0	1	0	30	0	0	12	0	0	0	0	1	1	0
320	3	0	3	20	0	0	1	0	10	0	0	4	0	0	1	1	1	0	0
318	3	0	3	18	0	0	1	0	20	0	0	7	0	0	0	0	1	0	0
317	3	0	3	17	0	0	1	1	20	0	0	8	0	0	1	0	1	0	0
315	3	0	3	15	0	0	0	0	20	0	0	5	0	0	1	0	1	0	0
316	3	0	3	16	0	0	0	0	10	0	0	3	0	0	1	0	1	0	0
314	3	0	3	14	0	0	0	0	10	0	0	7	0	0	1	0	1	0	0
313	3	0	3	13	0	0	0	0	10	0	0	3	0	0	1	0	1	0	0
311	3	0	3	11	1	0	0	0	10	0	0	4	0	0	0	0	1	0	0
312	3	0	3	12	0	0	0	0	10	0	0	5	0	0	1	1	1	0	0
310	3	0	3	10															1
39	3	0	3	9															1
37	3	0	3	7	0	0	0	0	10	0	0	0	0	0	0	1	1	0	0
38	3	0	3	8															1
